# Supplementary material for: Syndecan-1 Amplifies Ovalbumin-Induced Airway Remodeling by Strengthening TGFβ1/Smad3 Action
Source: Front Immunol. 2021 Oct 4;12:744477. doi: 10.3389/fimmu.2021.744477 (PMC8521046; doi:10.3389/fimmu.2021.744477)
Supplement: Supplementary file 1 [file DataSheet_1.zip]

Archive with 11 entries (8 files):
- Figure 1 raw datas/
- Figure 1 raw datas/A. SDC-1/
- Figure 1 raw datas/A. SDC-1/Asthmatic SDC-1 100X.tif
- Figure 1 raw datas/A. SDC-1/Asthmatic SDC-1 400X.tif
- Figure 1 raw datas/A. SDC-1/Normal SDC-1 100X.tif
- Figure 1 raw datas/A. SDC-1/Normal SDC-1 400X.tif
- Figure 1 raw datas/B. masson/
- Figure 1 raw datas/B. masson/Asthmatic 100X.tif
- Figure 1 raw datas/B. masson/Asthmatic 400X.tif
- Figure 1 raw datas/B. masson/Normal  100X.tif
- Figure 1 raw datas/B. masson/Normal 400X.tif
