# Supplementary material for: Syndecan-1 Amplifies Ovalbumin-Induced Airway Remodeling by Strengthening TGFβ1/Smad3 Action
Source: Front Immunol. 2021 Oct 4;12:744477. doi: 10.3389/fimmu.2021.744477 (PMC8521046; doi:10.3389/fimmu.2021.744477)
Supplement: Supplementary file 2 [file DataSheet_2.zip]

Archive with 20 entries (16 files):
- Figure 2 raw datas/
- Figure 2 raw datas/B. SDC-1/
- Figure 2 raw datas/B. SDC-1/Control-4weeks 1.tif
- Figure 2 raw datas/B. SDC-1/Control-4weeks 2.tif
- Figure 2 raw datas/B. SDC-1/Control-8weeks 1.tif
- Figure 2 raw datas/B. SDC-1/Control-8weeks 2.tif
- Figure 2 raw datas/B. SDC-1/OVA-4weeks 1.tif
- Figure 2 raw datas/B. SDC-1/OVA-4weeks 2.tif
- Figure 2 raw datas/B. SDC-1/OVA-8weeks 1.tif
- Figure 2 raw datas/B. SDC-1/OVA-8weeks 2.tif
- Figure 2 raw datas/C. Masson/
- Figure 2 raw datas/C. Masson/Control-4weeks.tif
- Figure 2 raw datas/C. Masson/Control-8weeks.tif
- Figure 2 raw datas/C. Masson/OVA-4weeks.tif
- Figure 2 raw datas/C. Masson/OVA-8weeks.tif
- Figure 2 raw datas/D. HE/
- Figure 2 raw datas/D. HE/Control-4weeks.tif
- Figure 2 raw datas/D. HE/Control-8weeks.tif
- Figure 2 raw datas/D. HE/OVA-4weeks.tif
- Figure 2 raw datas/D. HE/OVA-8weeks.tif
