# Supplementary material for: Syndecan-1 Amplifies Ovalbumin-Induced Airway Remodeling by Strengthening TGFβ1/Smad3 Action
Source: Front Immunol. 2021 Oct 4;12:744477. doi: 10.3389/fimmu.2021.744477 (PMC8521046; doi:10.3389/fimmu.2021.744477)
Supplement: Supplementary file 3 [file DataSheet_3.zip]

Archive with 28 entries (24 files):
- Figure 3 raw datas/
- Figure 3 raw datas/A. TGFB/
- Figure 3 raw datas/A. TGFB/Control 4weeks 1.tif
- Figure 3 raw datas/A. TGFB/Control 4weeks 2.tif
- Figure 3 raw datas/A. TGFB/Control 8weeks 1.tif
- Figure 3 raw datas/A. TGFB/Control 8weeks 2.tif
- Figure 3 raw datas/A. TGFB/OVA 4weeks 1.tif
- Figure 3 raw datas/A. TGFB/OVA 4weeks 2.tif
- Figure 3 raw datas/A. TGFB/OVA 8weeks 1.tif
- Figure 3 raw datas/A. TGFB/OVA 8weeks 2.tif
- Figure 3 raw datas/B. p-smad3/
- Figure 3 raw datas/B. p-smad3/Control 4weeks 1.tif
- Figure 3 raw datas/B. p-smad3/Control 4weeks 2.tif
- Figure 3 raw datas/B. p-smad3/Control 8weeks 1.tif
- Figure 3 raw datas/B. p-smad3/Control 8weeks 2.tif
- Figure 3 raw datas/B. p-smad3/OVA 4weeks 1.tif
- Figure 3 raw datas/B. p-smad3/OVA 4weeks 2.tif
- Figure 3 raw datas/B. p-smad3/OVA 8weeks 1.tif
- Figure 3 raw datas/B. p-smad3/OVA 8weeks 2.tif
- Figure 3 raw datas/C. collagen I/
- Figure 3 raw datas/C. collagen I/Control 4weeks 1.tif
- Figure 3 raw datas/C. collagen I/Control 4weeks 2.tif
- Figure 3 raw datas/C. collagen I/Control 8weeks 1.tif
- Figure 3 raw datas/C. collagen I/Control 8weeks 2.tif
- Figure 3 raw datas/C. collagen I/OVA 4weeks 1.tif
- Figure 3 raw datas/C. collagen I/OVA 4weeks 2.tif
- Figure 3 raw datas/C. collagen I/OVA 8weeks 1.tif
- Figure 3 raw datas/C. collagen I/OVA 8weeks 2.tif
