# Supplementary material for: Syndecan-1 Amplifies Ovalbumin-Induced Airway Remodeling by Strengthening TGFβ1/Smad3 Action
Source: Front Immunol. 2021 Oct 4;12:744477. doi: 10.3389/fimmu.2021.744477 (PMC8521046; doi:10.3389/fimmu.2021.744477)
Supplement: Supplementary file 4 [file DataSheet_4.zip]

Archive with 24 entries (20 files):
- Figure 4 raw datas/
- Figure 4 raw datas/A B C/
- Figure 4 raw datas/A B C/A. GAPDH.tif
- Figure 4 raw datas/A B C/A. SDC-1.tif
- Figure 4 raw datas/A B C/B. Collagen I.tif
- Figure 4 raw datas/A B C/B. GAPDH.tif
- Figure 4 raw datas/A B C/C. p-smad3.tif
- Figure 4 raw datas/A B C/C. smad3.tif
- Figure 4 raw datas/D E F/
- Figure 4 raw datas/D E F/D. GAPDH.tif
- Figure 4 raw datas/D E F/D. SDC-1.tif
- Figure 4 raw datas/D E F/E. p-smad3.tif
- Figure 4 raw datas/D E F/E. sma3.tif
- Figure 4 raw datas/D E F/F. Collagen I.tif
- Figure 4 raw datas/D E F/F. GAPDH.tif
- Figure 4 raw datas/M/
- Figure 4 raw datas/M/NC-siRNA 1.tif
- Figure 4 raw datas/M/NC-siRNA 2.tif
- Figure 4 raw datas/M/SDC-1 siRNA 11.tif
- Figure 4 raw datas/M/SDC-1 siRNA 12.tif
- Figure 4 raw datas/M/SDC-1 siRNA 21.tif
- Figure 4 raw datas/M/SDC-1 siRNA 22.tif
- Figure 4 raw datas/M/SDC-1 siRNA 31.tif
- Figure 4 raw datas/M/SDC-1 siRNA 32.tif
