# Supplementary material for: Syndecan-1 Amplifies Ovalbumin-Induced Airway Remodeling by Strengthening TGFβ1/Smad3 Action
Source: Front Immunol. 2021 Oct 4;12:744477. doi: 10.3389/fimmu.2021.744477 (PMC8521046; doi:10.3389/fimmu.2021.744477)
Supplement: Supplementary file 5 [file DataSheet_5.zip]

Archive with 19 entries (16 files):
- Figure 5 raw datas/
- Figure 5 raw datas/B C D E/
- Figure 5 raw datas/B C D E/B. p-smad3.tif
- Figure 5 raw datas/B C D E/B. smad3.tif
- Figure 5 raw datas/B C D E/C. Collagen I.tif
- Figure 5 raw datas/B C D E/C. GAPDH.tif
- Figure 5 raw datas/B C D E/D. p-smad3.tif
- Figure 5 raw datas/B C D E/D. smad3.tif
- Figure 5 raw datas/B C D E/E. GAPDH.tif
- Figure 5 raw datas/B C D E/E. collagen I.tif
- Figure 5 raw datas/J/
- Figure 5 raw datas/J/Control 1.tif
- Figure 5 raw datas/J/Control 2.tif
- Figure 5 raw datas/J/TGFB1 1.tif
- Figure 5 raw datas/J/TGFB1 2.tif
- Figure 5 raw datas/J/pc DNA3.1 1.tif
- Figure 5 raw datas/J/pc DNA3.1 2.tif
- Figure 5 raw datas/J/pc-SDC-1+TGFB1 1.tif
- Figure 5 raw datas/J/pc-SDC-1+TGFB1 2.tif
