# Supplementary material for: Syndecan-1 Amplifies Ovalbumin-Induced Airway Remodeling by Strengthening TGFβ1/Smad3 Action
Source: Front Immunol. 2021 Oct 4;12:744477. doi: 10.3389/fimmu.2021.744477 (PMC8521046; doi:10.3389/fimmu.2021.744477)
Supplement: Supplementary file 7 [file DataSheet_7.zip]

Archive with 19 entries (16 files):
- Figure 7 raw datas/
- Figure 7 raw datas/A B C D/
- Figure 7 raw datas/A B C D/A. p-smad3.tif
- Figure 7 raw datas/A B C D/A. smad3.tif
- Figure 7 raw datas/A B C D/B. Collagen I.tif
- Figure 7 raw datas/A B C D/B. GAPDH.tif
- Figure 7 raw datas/A B C D/C. p-smad3.tif
- Figure 7 raw datas/A B C D/C. smad3.tif
- Figure 7 raw datas/A B C D/D. GAPDH.tif
- Figure 7 raw datas/A B C D/D. collagen I.tif
- Figure 7 raw datas/I/
- Figure 7 raw datas/I/Control 1.tif
- Figure 7 raw datas/I/Control 2.tif
- Figure 7 raw datas/I/TGFB1 1.tif
- Figure 7 raw datas/I/TGFB1 2.tif
- Figure 7 raw datas/I/pcDNA3.1 1.tif
- Figure 7 raw datas/I/pcDNA3.1 2.tif
- Figure 7 raw datas/I/pcSDC-1+TGFB1 1.tif
- Figure 7 raw datas/I/pcSDC-1+TGFB1 2.tif
