# Supplementary material for: Syndecan-1 Amplifies Ovalbumin-Induced Airway Remodeling by Strengthening TGFβ1/Smad3 Action
Source: Front Immunol. 2021 Oct 4;12:744477. doi: 10.3389/fimmu.2021.744477 (PMC8521046; doi:10.3389/fimmu.2021.744477)
Supplement: Supplementary file 8 [file DataSheet_8.zip]

Archive with 21 entries (16 files):
- Figure 8 raw datas/
- Figure 8 raw datas/B. HE/
- Figure 8 raw datas/B. HE/Control.tif
- Figure 8 raw datas/B. HE/LV2-NC.tif
- Figure 8 raw datas/B. HE/OVA+SDC-1-shRNA.tif
- Figure 8 raw datas/B. HE/OVA.tif
- Figure 8 raw datas/C. Masson/
- Figure 8 raw datas/C. Masson/Control.tif
- Figure 8 raw datas/C. Masson/LV2-NC.tif
- Figure 8 raw datas/C. Masson/OVA+SDC-1-shRNA.tif
- Figure 8 raw datas/C. Masson/OVA.tif
- Figure 8 raw datas/D. HE/
- Figure 8 raw datas/D. HE/Control.tif
- Figure 8 raw datas/D. HE/OVA+recombinant SDC-1.tif
- Figure 8 raw datas/D. HE/OVA.tif
- Figure 8 raw datas/D. HE/Recombinant SDC-1.tif
- Figure 8 raw datas/E. Masson/
- Figure 8 raw datas/E. Masson/Control.tif
- Figure 8 raw datas/E. Masson/OVA+recombinant SDC-1.tif
- Figure 8 raw datas/E. Masson/OVA.tif
- Figure 8 raw datas/E. Masson/Recombinant SDC-1.tif
