# Supplementary material for: Syndecan-1 Amplifies Ovalbumin-Induced Airway Remodeling by Strengthening TGFβ1/Smad3 Action
Source: Front Immunol. 2021 Oct 4;12:744477. doi: 10.3389/fimmu.2021.744477 (PMC8521046; doi:10.3389/fimmu.2021.744477)
Supplement: Supplementary file 9 [file DataSheet_9.zip]

Archive with 49 entries (40 files):
- Figure 9 raw datas/
- Figure 9 raw datas/A. SDC-1/
- Figure 9 raw datas/A. SDC-1/Control 1.tif
- Figure 9 raw datas/A. SDC-1/Control 2.tif
- Figure 9 raw datas/A. SDC-1/LV2-NC 1.tif
- Figure 9 raw datas/A. SDC-1/LV2-NC 2.tif
- Figure 9 raw datas/A. SDC-1/OVA 1.tif
- Figure 9 raw datas/A. SDC-1/OVA 2.tif
- Figure 9 raw datas/A. SDC-1/OVA+SDC-1-shRNA 1.tif
- Figure 9 raw datas/A. SDC-1/OVA+SDC-1-shRNA 2.tif
- Figure 9 raw datas/B. p-smad3/
- Figure 9 raw datas/B. p-smad3/Control 1.tif
- Figure 9 raw datas/B. p-smad3/Control 2.tif
- Figure 9 raw datas/B. p-smad3/LV2-NC 1.tif
- Figure 9 raw datas/B. p-smad3/LV2-NC 2.tif
- Figure 9 raw datas/B. p-smad3/OVA 1.tif
- Figure 9 raw datas/B. p-smad3/OVA 2.tif
- Figure 9 raw datas/B. p-smad3/OVA+SDC-1-shRNA 1.tif
- Figure 9 raw datas/B. p-smad3/OVA+SDC-1-shRNA 2.tif
- Figure 9 raw datas/C. Collagen I/
- Figure 9 raw datas/C. Collagen I/Control 1.tif
- Figure 9 raw datas/C. Collagen I/Control 2.tif
- Figure 9 raw datas/C. Collagen I/LV2-NC 1.tif
- Figure 9 raw datas/C. Collagen I/LV2-NC 2.tif
- Figure 9 raw datas/C. Collagen I/OVA 1.tif
- Figure 9 raw datas/C. Collagen I/OVA 2.tif
- Figure 9 raw datas/C. Collagen I/OVA+SDC-1-shRNA 1.tif
- Figure 9 raw datas/C. Collagen I/OVA+SDC-1-shRNA 2.tif
- Figure 9 raw datas/D. SMA/
- Figure 9 raw datas/D. SMA/Control 1.tif
- Figure 9 raw datas/D. SMA/Control 2.tif
- Figure 9 raw datas/D. SMA/LV2-NC 1.tif
- Figure 9 raw datas/D. SMA/LV2-NC 2.tif
- Figure 9 raw datas/D. SMA/OVA+SDC-1-shRNA 1.tif
- Figure 9 raw datas/D. SMA/OVA+SDC-1-shRNA 2.tif
- Figure 9 raw datas/D. SMA/OVA1.tif
- Figure 9 raw datas/D. SMA/OVA2.tif
- Figure 9 raw datas/E. SDC-1 GAPDH/
- Figure 9 raw datas/E. SDC-1 GAPDH/1.gapdh.tif
- Figure 9 raw datas/E. SDC-1 GAPDH/1.sdc.tif
- Figure 9 raw datas/F. p-smad3 smad3/
- Figure 9 raw datas/F. p-smad3 smad3/2.p3.tif
- Figure 9 raw datas/F. p-smad3 smad3/2.s3.tif
- Figure 9 raw datas/G. collagen I GAPDH/
- Figure 9 raw datas/G. collagen I GAPDH/3.coll.tif
- Figure 9 raw datas/G. collagen I GAPDH/3.gapdh.tif
- Figure 9 raw datas/H. SMA GAPDH/
- Figure 9 raw datas/H. SMA GAPDH/4.SMA.tif
- Figure 9 raw datas/H. SMA GAPDH/4.gapdh.tif
